# Supplementary material for: Systematic evaluation of long- and short-read RNA-seq for human peripheral blood
Source: NAR Mol Med. 2026 Jan 20;3(1):ugag006. doi: 10.1093/narmme/ugag006 (PMC12862385; doi:10.1093/narmme/ugag006)
Supplement: ugag006_Supplemental_Files [file ugag006_supplemental_files.zip]

Archive with 4 entries (4 files):
- Supplementary_D1.xlsx
- Supplementary_Figures_legends_v3.pdf
- Supplementary_Table_1.docx
- Supplementary_Table_2.docx
