# Supplementary material for: Systematic evaluation of long- and short-read RNA-seq for human peripheral blood
Source: NAR Mol Med. 2026 Jan 20;3(1):ugag006. doi: 10.1093/narmme/ugag006 (PMC12862385; doi:10.1093/narmme/ugag006)
Supplement: ugag006_Supplemental_Files [file ugag006_supplemental_files.zip › Supplementary_D1.xlsx]

## Sheet: Sheet1
Long-read specific	Short-read specific	Common
hsa-mir-555	hsa-mir-23a	hsa-mir-373
hsa-mir-558	hsa-mir-223	hsa-mir-600
hsa-mir-564	hsa-mir-571	hsa-mir-619
hsa-mir-569	hsa-mir-631	hsa-mir-635
hsa-mir-570	hsa-mir-649	hsa-mir-637
hsa-mir-579	hsa-mir-762	hsa-mir-645
hsa-mir-601	hsa-mir-941-1	hsa-mir-647
hsa-mir-604	hsa-mir-941-4	hsa-mir-663a
hsa-mir-611	hsa-mir-1184-1	hsa-mir-922
hsa-mir-612	hsa-mir-1227	hsa-mir-939
hsa-mir-616	hsa-mir-1285-2	hsa-mir-1182
hsa-mir-617	hsa-mir-1290	hsa-mir-1304
hsa-mir-622	hsa-mir-1299	hsa-mir-548o
hsa-mir-623	hsa-mir-1302-4	hsa-mir-1279
hsa-mir-632	hsa-mir-1303	hsa-mir-1909
hsa-mir-636	hsa-mir-548f-1	hsa-mir-2277
hsa-mir-639	hsa-mir-548f-2	hsa-mir-3135a
hsa-mir-644a	hsa-mir-1244-1	hsa-mir-3198-1
hsa-mir-646	hsa-mir-1256	hsa-mir-4313
hsa-mir-650	hsa-mir-1267	hsa-mir-4257
hsa-mir-658	hsa-mir-1268a	hsa-mir-4271
hsa-mir-938	hsa-mir-548h-3	hsa-mir-1184-3
hsa-mir-943	hsa-mir-1255b-1	hsa-mir-4315-2
hsa-mir-1181	hsa-mir-1825	hsa-mir-3605
hsa-mir-1236	hsa-mir-1914	hsa-mir-3614
hsa-mir-1238	hsa-mir-2861	hsa-mir-3620
hsa-mir-1204	hsa-mir-3159	hsa-mir-3652
hsa-mir-1285-1	hsa-mir-3176	hsa-mir-3654
hsa-mir-548h-1	hsa-mir-3188	hsa-mir-3655
hsa-mir-548p	hsa-mir-3190	hsa-mir-3661
hsa-mir-1284	hsa-mir-4315-1	hsa-mir-3671
hsa-mir-1292	hsa-mir-1184-2	hsa-mir-3911
hsa-mir-1537	hsa-mir-1244-2	hsa-mir-3918
hsa-mir-320d-1	hsa-mir-1244-3	hsa-mir-4426
hsa-mir-548q	hsa-mir-3648-1	hsa-mir-4477b
hsa-mir-2909	hsa-mir-3658	hsa-mir-4489
hsa-mir-3124	hsa-mir-3665	hsa-mir-4517
hsa-mir-3128	hsa-mir-3674	hsa-mir-378i
hsa-mir-3139	hsa-mir-3690-1	hsa-mir-4538
hsa-mir-3162	hsa-mir-3908	hsa-mir-4539
hsa-mir-3175	hsa-mir-3929	hsa-mir-4647
hsa-mir-4296	hsa-mir-3936	hsa-mir-4648
hsa-mir-4298	hsa-mir-3939	hsa-mir-4680
hsa-mir-4312	hsa-mir-548aa-2	hsa-mir-4687
hsa-mir-4269	hsa-mir-4441	hsa-mir-4691
hsa-mir-4263	hsa-mir-4448	hsa-mir-4700
hsa-mir-3610	hsa-mir-4454	hsa-mir-3198-2
hsa-mir-3615	hsa-mir-3135b	hsa-mir-4709
hsa-mir-3651	hsa-mir-548aj-2	hsa-mir-4712
hsa-mir-3679	hsa-mir-4468	hsa-mir-4722
hsa-mir-3714	hsa-mir-4472-2	hsa-mir-4724
hsa-mir-3916	hsa-mir-4477a	hsa-mir-4737
hsa-mir-3917	hsa-mir-4485	hsa-mir-4751
hsa-mir-3934	hsa-mir-4502	hsa-mir-4800
hsa-mir-3941	hsa-mir-4518	hsa-mir-5010
hsa-mir-548z	hsa-mir-4521	hsa-mir-5047
hsa-mir-4420	hsa-mir-1269b	hsa-mir-5193
hsa-mir-548ac	hsa-mir-4537	hsa-mir-5195
hsa-mir-4434	hsa-mir-3960	hsa-mir-6075
hsa-mir-4435-1	hsa-mir-4707	hsa-mir-6080
hsa-mir-4453	hsa-mir-4721	hsa-mir-6084
hsa-mir-4469	hsa-mir-4748	hsa-mir-6126
hsa-mir-4473	hsa-mir-4750	hsa-mir-6501
hsa-mir-4480	hsa-mir-4763	hsa-mir-6502
hsa-mir-4482	hsa-mir-5009	hsa-mir-6506
hsa-mir-4512	hsa-mir-548aq	hsa-mir-6514
hsa-mir-4513	hsa-mir-664b	hsa-mir-6734
hsa-mir-4516	hsa-mir-6500	hsa-mir-6748
hsa-mir-4523	hsa-mir-6513	hsa-mir-6753
hsa-mir-3978	hsa-mir-6749	hsa-mir-6758
hsa-mir-4632	hsa-mir-6793	hsa-mir-6785
hsa-mir-4639	hsa-mir-6813	hsa-mir-6787
hsa-mir-4644	hsa-mir-6835	hsa-mir-6812
hsa-mir-4646	hsa-mir-6838	hsa-mir-6819
hsa-mir-4651	hsa-mir-6839	hsa-mir-6821
hsa-mir-4658	hsa-mir-6859-1	hsa-mir-6834
hsa-mir-4665	hsa-mir-6891	hsa-mir-6837
hsa-mir-4668	hsa-mir-6895	hsa-mir-6840
hsa-mir-4674	hsa-mir-7106	hsa-mir-6892
hsa-mir-4685	hsa-mir-3690-2	hsa-mir-7109
hsa-mir-4688	hsa-mir-7162	hsa-mir-7111
hsa-mir-4697	hsa-mir-1273h	hsa-mir-7113
hsa-mir-4741	hsa-mir-7851	hsa-mir-7161
hsa-mir-4746	hsa-mir-7975	hsa-mir-7705
hsa-mir-4755	hsa-mir-8071-1	hsa-mir-7844
hsa-mir-4767	hsa-mir-8075	hsa-mir-7847
hsa-mir-4775	hsa-mir-8071-2	hsa-mir-7848
hsa-mir-4784	hsa-mir-6859-2	hsa-mir-8085
hsa-mir-4785	hsa-mir-1244-4	hsa-mir-8086
hsa-mir-4802	hsa-mir-6859-4	hsa-mir-6859-3
hsa-mir-5001	hsa-mir-9902-1	hsa-mir-8485
hsa-mir-5006	hsa-mir-548bc	hsa-mir-10394
hsa-mir-5090	hsa-mir-10393	hsa-mir-10397
hsa-mir-5091	hsa-mir-12135	hsa-mir-10399
hsa-mir-5094		hsa-mir-10401
hsa-mir-5194		hsa-mir-10523
hsa-mir-4444-2		hsa-mir-10527
hsa-mir-548ar		hsa-mir-12119
hsa-mir-5581		hsa-mir-12122
hsa-mir-5587		hsa-mir-12127
hsa-mir-5685		hsa-mir-12136
hsa-mir-5692c-2		hsa-mir-9902-2
hsa-mir-5706
hsa-mir-6124
hsa-mir-6125
hsa-mir-548ay
hsa-mir-6515
hsa-mir-6719
hsa-mir-6727
hsa-mir-6729
hsa-mir-6731
hsa-mir-6732
hsa-mir-6733
hsa-mir-6741
hsa-mir-6742
hsa-mir-6751
hsa-mir-6752
hsa-mir-6755
hsa-mir-6759
hsa-mir-6764
hsa-mir-6766
hsa-mir-6779
hsa-mir-6781
hsa-mir-6790
hsa-mir-6791
hsa-mir-6792
hsa-mir-6800
hsa-mir-6802
hsa-mir-6805
hsa-mir-6807
hsa-mir-6816
hsa-mir-6818
hsa-mir-6820
hsa-mir-6824
hsa-mir-6780b
hsa-mir-6843
hsa-mir-6847
hsa-mir-6852
hsa-mir-6865
hsa-mir-6869
hsa-mir-6873
hsa-mir-6876
hsa-mir-6890
hsa-mir-7107
hsa-mir-7150
hsa-mir-7703
hsa-mir-7706
hsa-mir-4433b
hsa-mir-6516
hsa-mir-7846
hsa-mir-8055
hsa-mir-8066
hsa-mir-8072
hsa-mir-1843
hsa-mir-10392
hsa-mir-10398
hsa-mir-12114
hsa-mir-12117
